# Supplementary material for: Identification of novel prognostic markers of survival time in high-risk neuroblastoma using gene expression profiles
Source: Oncotarget. 2020 Nov 17;11(46):4293–305. doi: 10.18632/oncotarget.27808 (PMC7679032; doi:10.18632/oncotarget.27808)
Supplement: Supplementary file 2 [file oncotarget-11-4293-s002.xlsx]

## Sheet: LS-DEGNet.tsv
regulatoryGene	targetGene	weight
ENSG00000261888	LOC644135	0.0064884
LOC101927418	ENSG00000233347	0.00634834
PAIP2B	SMIM28	0.00634702
ENSG00000237857	USP27X-AS1	0.00629375
P4HB	PRSS12	0.00554052
NPTXR	ENSG00000261888	0.00542894
MPC2	AMIGO2	0.00527698
NHLH2	LINC00304	0.00508663
FAM95B1	HOXD10	0.00506489
TNNI3	SMIM28	0.00501559
UBC	CALCA	0.00499271
ZC3H12A	HIST1H1E	0.00486367
ENSG00000232559	HIST1H1E	0.00486367
SASS6	ENSG00000197099	0.00482814
CYP17A1	ENSG00000260412	0.00478863
ASMTL	CYP17A1	0.00478561
GLUD2	CYP17A1	0.00478561
ENSG00000254893	CYP17A1	0.00478561
NBAS	MYH11	0.00478362
DDX1	NBAS	0.00473703
CDC7	ENSG00000197099	0.00473248
CRYAB	EGR4	0.00472178
SMIM28	ENSG00000252202	0.00470849
KAZALD1	MYH14	0.00469115
EVX2	MB	0.00465907
VDAC2	ENSG00000261888	0.0046267
SIK1B	SGK1	0.00461837
LOC107985194	MYH14	0.00458551
ITPRIPL2	MYH14	0.00450478
DYNC2LI1	ENSG00000176716	0.0045029
LRRTM3	PLCXD3	0.00448403
FOXO6	AMIGO2	0.00446624
RNF135	CRYAB	0.00444355
BCL2L12	HIST1H1E	0.00444079
SIK1B	DUSP1	0.0044255
MYL3	LOX	0.00442369
HOXD10	ENSG00000270427	0.00440991
GRIN3A	ENSG00000213391	0.00439571
ENSG00000261888	APOC2	0.00434542
PPP1R15A	SIK1B	0.00434535
ENSG00000272501	EVX2	0.0043163
PNKP	MAPK15	0.00427898
KLF2	MYL3	0.00421189
CPED1	STRA6	0.00418181
LINC01410	BTBD7	0.0041624
THEM4	EVX2	0.00415323
LGR5	PSAT1	0.0041256
AMIGO2	GSG1	0.00412221
ARRDC1	ENSG00000274383	0.00411851
ENSG00000197099	ENSG00000267741	0.00409906
SYNC	MYH14	0.00407894
CYP17A1	ENSG00000272931	0.00407609
FBXO46	LINC01410	0.00406011
POU6F2	ENSG00000247317	0.00405795
EGFL8	ENSG00000176716	0.00404473
PCAT6	SIK1B	0.00404102
IGFBP5	CMYA5	0.0040328
ENSG00000269867	ENSG00000229533	0.00401226
TNFSF18	EVX2	0.00397444
CCL4	EVX2	0.00397444
NUP210L	ENSG00000253347	0.00396581
ENSG00000237857	ASMTL	0.00396562
SLC25A35	HOXD10	0.00396253
PRPH2	EVX2	0.00391813
RTL1	LOC100144595	0.00389739
LRRTM3	IRF2BP1	0.00389254
ITPKC	UBC	0.00388993
CREB3L1	MYH14	0.0038493
SYDE1	MYL3	0.00384707
CXCL12	MYH14	0.00383156
ARSB	MYH14	0.00383156
FBLN2	MYH14	0.00383156
MYH14	LOC642361	0.00380465
GLRB	LRRTM3	0.00378966
GRIN3A	ENSG00000238251	0.00378719
CENPB	SMIM28	0.00376169
ZDHHC4	SMIM28	0.00376169
PKIA	GRIN3A	0.00375783
ENSG00000213391	GRIN3A	0.00375783
LGR5	RMST	0.00374285
STRA6	ALG10	0.0037385
MYH14	CALHM2	0.00372896
ENSG00000261888	SMOX	0.00372835
MEG9	NKAIN1	0.0037052
ENSG00000268798	ENSG00000253347	0.0036916
ZNF606	ENSG00000253347	0.00368759
SIK1B	HIST1H1B	0.00366985
PDZRN4	CMYA5	0.00366746
PLEKHG6	ENSG00000274370	0.00366646
EFNB3	AMIGO2	0.0036602
TNNI3K	AMIGO2	0.0036602
FBXO30	AMIGO2	0.0036602
CXXC5	AMIGO2	0.0036602
ENSG00000280255	AMIGO2	0.0036602
CIART	HIST1H1E	0.00364775
PTGIR	HIST1H1E	0.00364775
ENSG00000261592	HIST1H1E	0.00364775
HIST1H1E	ENSG00000206828	0.00364579
ENSG00000280054	CMYA5	0.00363575
UBA52	STRA6	0.00361976
LINC01410	LOC100287042	0.00360751
ACSL6	NBAS	0.00359886
GAL3ST1	ENSG00000274370	0.00359272
TBC1D25	CYP17A1	0.00358921
INMT	CYP17A1	0.00358921
FAM198B-AS1	CYP17A1	0.00358921
ENSG00000278219	CYP17A1	0.00358921
GRIN3A	MYH11	0.00358771
LOC101927418	OLA1	0.00357947
WFDC3	GRIN3A	0.00356545
CMYA5	CYP4F29P	0.00356367
HINT3	HS3ST5	0.00356023
ATP6V0B	NXPH3	0.00355899
KNCN	NXPH3	0.00355899
PDE7B	NXPH3	0.00355899
LINC00304	NHLH2	0.0035579
NHLH2	ENSG00000236993	0.00355758
MYH14	CPZ	0.00355615
ENSG00000260398	NBAS	0.0035526
KLF2	HIST1H1E	0.00355257
CCDC18	ENSG00000197099	0.00354936
SLC16A5	MYH14	0.00354777
HIST1H3A	EDIL3	0.00354396
UBC	NODAL	0.00353694
C12orf76	FNDC9	0.00352931
COL4A2-AS1	HIST1H1E	0.00352494
CRYAB	RAB13	0.00352199
KIF1C	MYH14	0.00351138
NBAS	KCNN2	0.0035107
ENSG00000275120	PRSS12	0.00351027
PRSS12	ENSG00000262500	0.00350792
ENSG00000258741	DPY19L2P4	0.00350399
ENSG00000197099	TAS2R30	0.00349617
CRYAB	S100A13	0.00348369
CGNL1	CYP17A1	0.00347791
DNAJA3	SMIM28	0.0034772
USP37	LGR5	0.0034759
ENSG00000278212	EVX2	0.00347389
MYH14	SLC2A10	0.00344862
CRYAB	C5AR1	0.0034431
LINC02427	NXPH3	0.00343984
STRA6	ENSG00000238003	0.0034379
MYL3	SNAI1	0.0034327
RHOV	DPY19L2P4	0.00342976
TAF15	ENSG00000274383	0.00342087
MYH14	FBLN2	0.00342064
ENSG00000269867	ENSG00000258172	0.00340802
NXPH3	PRH1-PRR4	0.00340774
PRSS12	MSRB2	0.00340553
NR1I2	NBAS	0.00340289
UBC	ENSG00000267890	0.00340191
GADD45B	SIK1B	0.00340168
HIC1	MAPK15	0.00339984
ADCY4	MAPK15	0.00339981
RMND5A	LGR5	0.00339951
MYH14	CRISPLD1	0.00338926
SBF2	LINC01410	0.00338631
ENSG00000260252	LINC01410	0.00338631
ENSG00000267667	AMIGO2	0.00337929
AMIGO2	BAIAP3	0.00337641
MYH14	CMYA5	0.00337369
NHLH2	LINC01091	0.00337348
GRIN3A	ENSG00000261447	0.00337133
NPFFR2	FNDC9	0.00336984
HS3ST5	ZNF843	0.00336781
WRB	NXPH3	0.00336732
UBC	SCARNA7	0.00336359
PAXX	MEG9	0.00336332
SIK1B	KLF4	0.00336021
LMNB2	NXPH3	0.00335662
DHODH	MEG9	0.00335562
ENSG00000239556	MEG9	0.00335562
ENSG00000257225	MEG9	0.00335562
ENSG00000270020	MEG9	0.00335562
ENSG00000280169	ENSG00000253347	0.00335366
ZNF32-AS1	ENSG00000269867	0.0033506
ENSG00000176716	RS1	0.00334172
ENSG00000232587	EVX2	0.00334123
CMYA5	UST	0.00333846
GRAP	ENSG00000253347	0.00333671
POLR3E	LINC01410	0.00333411
ENSG00000227733	DPY19L2P4	0.00333153
CFL1	EVX2	0.00333057
LRRTM3	SLC24A2	0.00333039
ENSG00000280721	SIK1B	0.00332956
ENSG00000270532	CYP17A1	0.00332895
KDELR3	CMYA5	0.00332749
ENSG00000250474	CMYA5	0.00332749
PCNT	MEG9	0.0033269
MCEE	ENSG00000274383	0.00332629
ENSG00000260038	ENSG00000274383	0.00332629
PLEK2	UBC	0.00332625
LINC01410	ENSG00000249863	0.00332257
PRSS12	SHB	0.00332186
NBAS	SUSD5	0.00331866
JAM2	CMYA5	0.00331621
ENSG00000211670	SIK1B	0.00330408
SLC12A5	FNDC9	0.00330405
CASQ2	ENSG00000237857	0.00330187
MEG9	ENSG00000223414	0.00329764
AMIGO2	ENSG00000231848	0.00329662
GRIN3A	NEFM	0.00329594
ENSG00000261079	CRYAB	0.00329557
FNDC9	CPEB4	0.00328786
SNTG1	ENSG00000261888	0.00328625
MAPK15	GRPEL2-AS1	0.00328578
ENSG00000233830	CYP17A1	0.00328563
POU6F2	NRK	0.00328511
DPY19L2P4	OGFOD1	0.00328376
PEAR1	MYL3	0.00327862
ARL2	PRSS12	0.00327662
MMP24	ENSG00000261888	0.00327134
ATF7IP	EDIL3	0.00326351
LGR5	GPAT2	0.00326248
ZNF74	RTL1	0.00325558
ENSG00000218283	RTL1	0.00325558
MYH14	FIBIN	0.00325293
NXPH3	ENSG00000227337	0.00323845
HOXD10	PTRH1	0.00323456
AMIGO2	PPP5D1	0.00322968
ADRA2C	DPY19L2P4	0.00322815
MYL3	MMP19	0.00322802
SYT3	HIST1H1E	0.00322583
ENSG00000227582	ENSG00000274370	0.00322491
ENSG00000280081	ENSG00000274370	0.00322491
NBAS	FAM3C	0.00322365
PLAUR	SIK1B	0.0032221
CABLES1	SIK1B	0.0032221
ENSG00000262766	SIK1B	0.0032221
ENSG00000231616	ENSG00000253347	0.00321916
CRYAB	RNASE1	0.00321766
CRYAB	S100A11	0.00321123
ENSG00000231233	FNDC9	0.00320478
DPY19L2P4	ZNF154	0.00320263
ENSG00000226252	ENSG00000225527	0.00320138
SEZ6L	GRIN3A	0.00319505
ENSG00000234206	SIK1B	0.00319379
ENSG00000224152	UBC	0.00319167
CDK15	ENSG00000197099	0.00319049
POU6F2	SLC2A12	0.00318659
LOC440028	DPY19L2P4	0.00318385
LPO	GRIN3A	0.00318046
STC1	SIK1B	0.00317963
SDR42E1	SIK1B	0.00317963
STRA6	ENSG00000232888	0.00317888
MAPK15	ENSG00000271141	0.00317739
ENSG00000274383	MARK3	0.00317625
ENSG00000259065	UBC	0.00317462
GRIN3A	SEMA4F	0.00317438
APRT	UBC	0.00317342
DGKH	UBC	0.00317281
PSAT1	LGR5	0.00317245
ENSG00000211959	EDIL3	0.00317092
GRIN3A	CMBL	0.00316729
HOXD10	ENSG00000260091	0.00316635
CMYA5	HLA-F-AS1	0.00316598
EGFR	MYL3	0.00316535
NTRK1	GRIN3A	0.0031651
SMIM28	ENSG00000226107	0.00316021
IER5L	MYL3	0.00315809
ENSG00000274370	FAM43B	0.003152
NBAS	TSPYL4	0.00315149
CACNG3	NXPH3	0.00315122
NCALD	NXPH3	0.00315122
HCN4	FNDC9	0.00314021
COL3A1	MYH14	0.0031401
SMIM28	RBM11	0.0031371
SLAMF8	NXPH3	0.00313268
ENSG00000237807	MYH14	0.00312953
PEAK1	STRA6	0.00312575
FBLN7	CRYAB	0.00312446
ANXA4	CMYA5	0.00312403
BVES-AS1	FNDC9	0.00312365
FMN1	FNDC9	0.00312365
HS3ST5	ENSG00000231799	0.0031236
STRA6	RPS14	0.00311791
LGR5	FASTKD5	0.00311403
ENSG00000227827	FNDC9	0.00311063
NXPH3	MB	0.00310605
ENSG00000274383	ENSG00000256950	0.00310559
TTC3	ENSG00000274383	0.00310281
MAP3K6	UBC	0.00309947
PSORS1C1	CMYA5	0.00309928
TMEM178B	ENSG00000261888	0.00309651
KCNE4	MYL3	0.00309427
ENSG00000228960	CMYA5	0.00308949
LINC01410	TMEM18	0.00308942
FNDC3B	CRYAB	0.0030893
NEMF	ENSG00000280727	0.00308882
STRA6	GJA4	0.00308197
CRYAB	EVA1A	0.00307911
ENSG00000229839	LRRTM3	0.00307911
C17orf113	HOXD10	0.00307831
GRIN3A	DEF6	0.00307818
CMYA5	PIAS3	0.00307793
ENSG00000280727	LMBR1L	0.00307678
ENSG00000259976	AMIGO2	0.00307395
SVIL-AS1	UBC	0.0030736
ENSG00000225724	EVX2	0.00306824
GOLGA8M	HOXD10	0.00306763
ENSG00000256967	HOXD10	0.00306763
NBAS	CEP290	0.00306674
STRA6	CREB3L1	0.00306645
ENSG00000197099	ENSG00000221930	0.00306605
NBAS	DLK1	0.00306582
ESAM	SIK1B	0.0030627
UBC	EREG	0.00306248
EVX2	ALDH7A1	0.00306156
HOXD10	NPIPB9	0.00306095
POU6F2	CYS1	0.00305881
ENSG00000225527	ENSG00000232855	0.00305849
CRYAB	ENSG00000259687	0.00305762
EVX2	PDE4D	0.00305718
MYL3	PCDH18	0.00305716
CAMK2A	GRIN3A	0.00305479
LINC00506	NXPH3	0.00305234
SMIM28	TACO1	0.00304989
RTL1	FRAS1	0.00304857
ENSG00000272734	DPY19L2P4	0.00304221
TRAM1L1	POU6F2	0.00304164
ENSG00000223947	HOXD10	0.00303893
ENSG00000215374	LINC01410	0.0030383
ENSG00000211965	EDIL3	0.00303754
LINC01852	CMYA5	0.00302986
MAP7	NXPH3	0.0030271
PDE6D	RTL1	0.00302352
TAB2	RTL1	0.00302275
EPB41L1	AMIGO2	0.00302211
CRYAB	FTL	0.00301722
HES1	UBC	0.00301719
STEAP1	MYH14	0.0030132
UBC	KCNN1	0.00301077
AGMO	MYH14	0.00300794
SDC4	MYH14	0.00300694
ENSG00000271788	ENSG00000280727	0.00300562
CRYAB	ANXA6	0.00299824
ENSG00000176716	NXNL2	0.00299327
ADH5	SMIM28	0.0029925
HOXD10	ZNF687	0.00299189
NHLH2	ECHS1	0.00298806
SMIM28	TENM3	0.00298789
TMIGD2	SIK1B	0.00298406
SPRY3	LINC01410	0.00298028
MYL3	ENSG00000235449	0.00297739
TMEM17	POU6F2	0.00297702
ENSG00000277351	UBC	0.00297439
MYL3	MGLL	0.00297266
ODF3L1	HIST1H1E	0.00297031
HSD17B7	ENSG00000253347	0.00296874
DGAT1	MEG9	0.00296772
GRIN3A	BCAT1	0.00296679
GRIN3A	SLCO3A1	0.00296558
POU6F2	ASB12	0.00296317
ENSG00000197099	ENSG00000278543	0.00296204
SLC10A3	CRYAB	0.0029589
AMIGO2	ENSG00000248663	0.00295587
ENSG00000236411	ENSG00000253347	0.00295553
EVX2	NOL10	0.00295426
ENSG00000219881	HS3ST5	0.00295271
MYL3	COL4A1	0.00295198
EFNB2	NHLH2	0.00295148
ENSG00000197099	ENSG00000274718	0.00294715
MEG9	NUP107	0.00294351
ENSG00000215388	NHLH2	0.00294283
ENSG00000240898	ENSG00000274383	0.00294209
RPS4X	AMIGO2	0.00293637
EVX2	GAS2L1P2	0.00293615
HIST1H1E	HIST1H1B	0.00293412
QPCT	POU6F2	0.00293373
SMIM15	POU6F2	0.00293373
LINC02458	POU6F2	0.00293373
RNH1	MYL3	0.00293282
CRYAB	FHL5	0.00293237
GPR173	ENSG00000280727	0.00293217
ENSG00000214093	HIST1H1E	0.00293151
AMIGO2	ENSG00000272576	0.00293057
AK5	HS3ST5	0.0029289
LINC01410	MRPL10	0.00292739
RRP7A	PRSS12	0.00292461
EDIL3	PCDHB10	0.00292281
ENSG00000197099	SOX11	0.00292281
AMIGO2	KCNN1	0.00292018
LRRTM3	FAM174B	0.00291959
GPC3	POU6F2	0.00291924
FNDC9	ENSG00000276075	0.00291539
ENSG00000197099	SUSD4	0.00291202
HOXD10	ENSG00000241547	0.00291129
NKRF	CYP17A1	0.0029097
ENSG00000261888	GPR143	0.0029044
AASS	MYL3	0.00290416
SHB	PRSS12	0.00290264
SELENOS	UBC	0.0029005
C2orf72	EVX2	0.00289936
OCLM	NHLH2	0.00289554
ENSG00000261599	NHLH2	0.00289424
ENSG00000230364	STRA6	0.00289182
DCT	LGR5	0.00288638
LINC01410	ALG13	0.00288611
SRGAP2B	CYP17A1	0.0028845
CYP17A1	SVBP	0.00288441
EPHA8	EVX2	0.00287754
MMP24	EVX2	0.00287754
GAS2L1P2	EVX2	0.00287754
ENSG00000259612	STRA6	0.00287646
NBAS	ENSG00000204982	0.00287591
CYP17A1	ENSG00000232320	0.00287372
PLCXD3	LRRTM3	0.00287161
ENSG00000261888	MAGEC1	0.00286452
RTN4RL1	FNDC9	0.00285697
RPS29	ENSG00000197099	0.00285695
ENSG00000272425	AMIGO2	0.00285453
ENSG00000176716	KLK4	0.0028531
CRYAB	ARHGAP10	0.00285301
COL1A2	CMYA5	0.00284926
CMYA5	PCDH8	0.00284849
SEC24D	EVX2	0.00284776
CCDC51	EDIL3	0.00284774
NXPH3	FSTL5	0.00284499
HIST1H1E	MCTP2	0.0028434
ENSG00000228150	ENSG00000176716	0.00284034
INHBB	LOC101927418	0.00283747
MYH14	TCN2	0.00283414
LHFPL3	DPY19L2P4	0.00283107
HBEGF	SIK1B	0.00282805
NBAS	ENSG00000225053	0.00282771
AK3	ENSG00000253347	0.00282615
ENSG00000174680	ENSG00000225527	0.00282481
ANGPT4	ENSG00000274370	0.00282359
AQP7	HOXD10	0.00282152
C12orf66	ENSG00000237857	0.00281864
GPR143	UBC	0.00281837
ENSG00000279117	ENSG00000237857	0.00281834
HS3ST5	ENSG00000217648	0.00281533
RTL1	EFHC2	0.00281463
ENSG00000197099	ENSG00000271200	0.00281201
STRA6	LAMTOR3	0.00281022
ENSG00000280727	TMEM229A	0.00280988
GPR78	LRRTM3	0.00280688
MYH14	INSC	0.00280485
FNDC9	ENSG00000250790	0.00280475
SIK1B	MISP	0.00280395
NBAS	TXNRD3	0.00280388
ENSG00000197099	ENSG00000261613	0.00280371
ENSG00000176716	ST8SIA2	0.0028016
MYL3	ENSG00000224080	0.00280016
NXPH3	MYLPF	0.00279839
DPY19L2P4	ENSG00000234450	0.00279767
CMYA5	TPSD1	0.00279494
MEG9	ENSG00000276354	0.00279311
KCNK15	ENSG00000237857	0.00278731
LINC01410	TKTL1	0.00278719
MEG9	TJP3	0.00278341
HOXD10	SCN11A	0.00278155
POU6F2	ZNF385A	0.00278147
SLC44A3-AS1	MYH14	0.00277972
POU6F2	INMT	0.00277893
ENSG00000274383	LOC102724889	0.0027768
TIE1	MYL3	0.0027765
PDGFD	MYH14	0.00277121
ENSG00000227745	EVX2	0.00276358
LINC00562	EVX2	0.00276358
SIK1B	TNFSF9	0.0027634
IRX3	POU6F2	0.00276055
MYH14	ENSG00000198406	0.00275967
ENSG00000176716	EIF4E1B	0.00275622
PTH1R	MYL3	0.00275528
ENSG00000261888	GATA6	0.00274919
EDIL3	POMK	0.00274529
CRYAB	AJUBA	0.002744
PCYT1A	CMYA5	0.00274238
SIX5	CMYA5	0.00274074
ENSG00000274370	ENSG00000229582	0.00273542
ENSG00000227230	ENSG00000280727	0.00272505
ENSG00000257790	PRSS12	0.00272408
STRA6	ARHGEF9	0.00272077
HS3ST5	PLAGL1	0.00271753
STRA6	HIST1H1B	0.00271739
CRYAB	TEAD4	0.00271583
AMIGO2	WWOX	0.00271486
TGFBI	MYL3	0.00271479
ACP2	NXPH3	0.00271389
ZNF683	ENSG00000261888	0.00271254
FNDC9	NET1	0.00271157
RRAGB	FNDC9	0.00271098
CRYAB	SPAG17	0.0027043
DPY19L2P4	ASB13	0.00270409
MYL3	RAP1GAP	0.00270075
STRA6	FZD3	0.00270006
ENSG00000232406	ENSG00000176716	0.00269956
SMAP1	ENSG00000176716	0.00269826
RTL1	ENSG00000204789	0.00269796
C22orf24	ENSG00000176716	0.00269777
FAM182A	ENSG00000176716	0.00269649
SPATA9	ENSG00000176716	0.00269649
TRIM66	ENSG00000176716	0.00269649
GTPBP2	ENSG00000176716	0.00269649
SETD4	ENSG00000176716	0.00269649
DISP3	ENSG00000176716	0.00269649
FALEC	ENSG00000176716	0.00269649
HOXA10	ENSG00000176716	0.00269649
ENSG00000272606	ENSG00000176716	0.00269649
HYKK	MYH14	0.00269617
STRA6	SELENOI	0.00269446
ERO1A	NHLH2	0.00268967
CHAT	GRIN3A	0.00268894
ENSG00000260257	POU6F2	0.00268777
IGF2BP2	PRSS12	0.00268695
CEBPA	ENSG00000274370	0.00268531
CMYA5	VEGFC	0.00268172
HOXD10	EHMT1	0.00268099
ENSG00000273483	CYP17A1	0.00268074
ENSG00000229212	HOXD10	0.00267917
FLJ46284	ENSG00000261888	0.0026783
LOC101927418	BSG	0.00267808
NBAS	SDC1	0.00267785
CRPPA	LRRTM3	0.00267784
MYL3	STC2	0.00267643
ENSG00000237793	LGR5	0.00267426
PACRG	EDIL3	0.00266898
ENSG00000226751	ENSG00000237857	0.00266867
LINC01410	ENSG00000248971	0.00266712
PRSS12	ENSG00000280180	0.00266504
SPACA9	AMIGO2	0.0026647
ENSG00000176716	ENSG00000260740	0.00266191
NXPH3	SYNPR	0.00266078
CRYAB	DLK1	0.0026595
ENSG00000260518	EVX2	0.00265613
ADI1	STRA6	0.00265566
HIST1H1E	SORD	0.00265366
FNDC9	ALAS2	0.00265361
CHRNA4	EVX2	0.00264963
SNTG1	EVX2	0.00264963
FMN2	EVX2	0.00264963
ZNF843	EVX2	0.00264963
ENSG00000226328	EVX2	0.00264963
STRA6	HYAL2	0.00264887
CMYA5	EVA1C	0.00264759
NUPR1	STRA6	0.00264137
CRYAB	CACNG7	0.00264044
MEG9	TMSB15B	0.00263996
LINC01410	STAG1	0.00263869
EDIL3	SPATA18	0.00263856
ENSG00000259209	LINC01410	0.00263664
ENSG00000277767	ENSG00000253347	0.00263584
HS3ST5	VTA1	0.002634
STRA6	ENSG00000224080	0.00263372
ENSG00000240240	GRIN3A	0.00262998
MAPK15	FGF14-IT1	0.00262923
DPY19L2P4	EPN3	0.002629
NXPH3	PPP2CB	0.00262361
SFRP2	MYH14	0.00262137
MSR1	CRYAB	0.00261681
LGR5	ENSG00000217889	0.00261626
GRIN3A	ENSG00000217889	0.00261626
ARHGEF15	MAPK15	0.00261235
MYL3	ING1	0.00261232
TMEM147-AS1	HOXD10	0.00261134
DPY19L2P4	ENSG00000235280	0.00261065
NHLH2	LOC101929524	0.00261004
UBC	HOPX	0.0026083
LINC01410	FKBP5	0.00260652
SMIM28	TCP11X1	0.00260497
PRICKLE2	NXPH3	0.00260267
EIF1AY	EDIL3	0.00259871
MCM10	NXPH3	0.00259821
ENSG00000256897	DPY19L2P4	0.00259601
HIST1H1E	ENSG00000273951	0.00259445
EDIL3	ENSG00000235251	0.00259317
LRRTM3	DTX4	0.00258957
SYN2	NXPH3	0.00258886
GLRA2	DPY19L2P4	0.00258804
NHLH2	RAG1	0.00258696
PRSS12	IGF2BP2	0.00258665
OGN	MYH14	0.00258446
FNDC9	ENSG00000269737	0.00258202
LRRTM3	ENSG00000232815	0.002582
OPRL1	GRIN3A	0.00258185
STRA6	GADD45B	0.0025809
ENSG00000225213	LOC101927418	0.00257846
FNDC9	NPM2	0.00257767
POU6F2	NDUFS5	0.00257762
PNPLA8	FNDC9	0.00257604
HIST1H3A	HIST1H1E	0.00257558
OAF	MYH14	0.00257538
MYH14	FAM184B	0.00257446
CNN1	STRA6	0.00257385
GRIN3A	LOC101927811	0.00257368
SLC24A1	ENSG00000274370	0.00257328
ENSG00000279461	STRA6	0.00257115
CYP17A1	LINC00242	0.00257045
ENSG00000274370	ENSG00000235159	0.00257042
ENSG00000269793	CYP17A1	0.00257019
LINC01410	ENSG00000258568	0.00256833
UBC	ENSG00000231769	0.00256587
CMYA5	TPSB2	0.00256452
LGR5	CLN8	0.0025639
UBC	SLC7A5	0.00256331
KLHL7	FNDC9	0.00256209
CYS1	MYH14	0.00256065
ENSG00000274383	ENSG00000232642	0.00256036
CMYA5	LINC02649	0.00256027
SGMS2	MYH14	0.00255981
DCN	MYH14	0.00255676
CFH	MYH14	0.00255437
COPZ2	MYH14	0.00255437
CYBRD1	MYH14	0.00255437
SH2D4A	MYH14	0.00255437
KANK1	MYH14	0.00255437
BICC1	MYH14	0.00255437
HMCN1	MYH14	0.00255437
HAS2	MYH14	0.00255437
NINJ2	MYH14	0.00255437
EGR3	MYH14	0.00255437
GAS1	MYH14	0.00255437
ENSG00000278934	MYH14	0.00255437
AQP1	CMYA5	0.00255417
LINC01410	ZNF852	0.00255246
STRA6	GABARAP	0.00255204
PRSS12	PPIB	0.00255124
ENSG00000176716	DEAF1	0.00254978
HOXD10	BCAS4	0.00254977
NBAS	PTENP1-AS	0.00254964
HEXB	CRYAB	0.00254939
HOXD10	ENSG00000207342	0.00254896
ENSG00000250320	EDIL3	0.00254754
NXPH3	ENSG00000233971	0.00254007
SMIM28	LOC105375614	0.00253991
ENSG00000268678	HIST1H1E	0.00253857
LGR5	ENSG00000229604	0.00253811
GLG1	LGR5	0.00253783
ALOXE3	SMIM28	0.00253764
FNDC9	ENSG00000271797	0.00253716
MAPK8IP1	HS3ST5	0.00253557
STRA6	ENSG00000244953	0.00253446
ENSG00000197582	DPY19L2P4	0.00253426
LRRTM3	ZNF347	0.00253332
LRRTM3	LINC01117	0.00253274
CRYAB	SERTAD1	0.00253211
XKR4	NXPH3	0.0025221
FNDC9	UBE2B	0.00252139
UQCRFS1	ENSG00000261888	0.00251953
LINC01145	FNDC9	0.00251862
SIK1B	TNFAIP3	0.00251795
KCNV2	MEG9	0.00251545
SYNJ2BP-COX16	UBC	0.00251478
CRYAB	TNFAIP6	0.00251448
ENSG00000177173	SMIM28	0.00251432
NXPH3	SYNPO2L	0.00251394
DPY19L2P4	GPR45	0.00251287
BCAS2	CYP17A1	0.00251271

## Sheet: SS-DEG-Net.tsv
regulatoryGene	targetGene	weight
FNDC9	WFDC2	0.0116464
SMO	EVX2	0.00969308
ENSG00000264647	HOXD10	0.00879186
SIK1B	CFAP45	0.00798034
ENSG00000225936	EVX2	0.00769542
ENSG00000240859	GRIN3A	0.00756506
ENSG00000260521	ENSG00000237857	0.00724184
ENSG00000270550	EVX2	0.00707349
HOXD10	FAM189A1	0.00699212
KIF21A	HOXD10	0.00696814
STAU2-AS1	RTL1	0.00682008
FNDC9	OR51E1	0.00678385
LINC00996	PRSS12	0.00675632
GRIN3A	GCSAML	0.00668502
NHLH2	ALDH2	0.00664284
RPL22L1	ENSG00000176716	0.00660883
PTH1R	STRA6	0.00655687
UBC	AMPH	0.00640924
CMYA5	ENSG00000269899	0.00639025
SCARB1	FNDC9	0.00633086
POU6F2	ENSG00000250461	0.00630749
LGR5	ENSG00000277809	0.006214
CYP17A1	ENSG00000278635	0.00613863
ZNF227	ENSG00000274383	0.00611908
ZNF333	LINC01410	0.00602465
LOC100288866	MYH14	0.00598166
ENSG00000228389	EVX2	0.00594452
HIST1H1E	HIST1H1D	0.00593318
DDX1	NBAS	0.00592953
PCDHGA3	GRIN3A	0.00592043
PRSS12	EVX2	0.00587855
PSCA	MAPK15	0.00586165
ENSG00000275807	ENSG00000269867	0.00571196
HOXD10	ENSG00000229588	0.00570132
ENSG00000261158	SMIM28	0.00569194
ENSG00000274370	ENSG00000261888	0.00562825
NSUN5P1	POU6F2	0.00562344
UBC	DUSP15	0.00561793
ENSG00000258284	LINC01410	0.00561409
STRA6	CCDC33	0.00557708
ENSG00000250519	POU6F2	0.00556835
SLC8B1	CYP17A1	0.0055635
MIR4453HG	LINC01410	0.00552476
AMIGO2	HSPB7	0.00550553
ENSG00000078319	UBC	0.00549967
ENSG00000233251	EDIL3	0.00549676
TBX21	PRSS12	0.00540762
AMZ2	UBC	0.00537022
EDIL3	ENSG00000224614	0.0053635
SORBS2	STRA6	0.00531848
FZD2	EVX2	0.00531711
HOXD10	KIF21A	0.00528061
EVX2	ELFN1	0.00525878
SMIM28	POPDC3	0.00523029
GRIN3A	ENSG00000258590	0.00520006
FNDC9	EFHB	0.00515703
ENSG00000176716	ENSG00000256250	0.00515084
ENSG00000250979	LGR5	0.00507846
UBC	L1CAM	0.00507651
SIK1B	CLMAT3	0.00501963
NXPH3	GRIN2A	0.00501344
CMYA5	SRSF4	0.00500885
MED20	ENSG00000197099	0.00497913
SMIM28	IRS2	0.00497602
CMYA5	ENSG00000275540	0.00495199
HOXD10	ENSG00000223345	0.00494655
NBAS	ENSG00000262477	0.00493675
ABHD12	UBC	0.00491484
LRRTM3	ENSG00000273492	0.00490704
PLEKHG6	MYL3	0.00490368
PTPRS	HOXD10	0.00490022
FAM189A1	HOXD10	0.00489773
PACRG	FNDC9	0.00488453
GASK1B	ENSG00000261888	0.00488367
KCNQ1OT1	SMIM28	0.00483704
UBC	KIAA2012	0.00483234
SMIM28	MMP12	0.00481061
PRSS12	PLEKHD1	0.00480487
GRB2	UBC	0.00479535
ENSG00000231240	MEG9	0.00479284
CPA3	MYL3	0.00479251
MYL3	COX14	0.0047907
FAM76A	EVX2	0.00475624
STRA6	ENSG00000275216	0.00475443
OVOL3	SMIM28	0.00474153
SMIM28	TIFAB	0.00471525
NXPH3	MYBPHL	0.00470305
LINC01410	ENSG00000269984	0.00467756
PLK5	FNDC9	0.00467204
SERPINA9	PRSS12	0.00466823
ENSG00000224680	EVX2	0.00466792
EDIL3	FBXO32	0.0046599
ENSG00000246465	NXPH3	0.00462898
ENSG00000274370	ACE	0.00462243
EVX2	ENSG00000211892	0.00461211
EDIL3	FAM83H	0.00459961
PRSS12	DGKK	0.00459741
LOC101929577	NXPH3	0.00455504
GPR12	RTL1	0.00452423
SRI	HIST1H1E	0.00450141
GRIN3A	LINC01990	0.00450025
TMEM130	UBC	0.00449859
COG7	MAPK15	0.0044921
ADGRB3	LINC01410	0.00447652
UTS2B	GRIN3A	0.00447469
CCDC33	STRA6	0.00446859
MAPK15	GLTPD2	0.00446353
NMNAT3	STRA6	0.00446318
GLYCTK	LOC101927418	0.00445579
ERP27	SMIM28	0.0044438
PHKA2	LGR5	0.00443204
CACNA2D3	POU6F2	0.00442932
SMIM28	ENSG00000261158	0.00442117
MYL3	YTHDF3-AS1	0.0044176
ETV1	EVX2	0.00441042
C6orf89	LRRTM3	0.00440511
ENSG00000280061	EVX2	0.0043922
DPY19L2P4	PUS7L	0.00439098
FNDC9	HIGD1B	0.00438048
BBS5	EDIL3	0.00438029
MAPK15	ENSG00000261360	0.00437595
NBAS	ENSG00000229056	0.004367
AASDH	LINC01410	0.00434968
DPY19L2P4	NR5A1	0.00434855
LINC01410	ENSG00000234345	0.00434664
CMYA5	TMEM184B	0.00433247
FAM83H	EDIL3	0.00433165
NHLH2	ENSG00000259407	0.00432699
HS3ST5	MRPL58	0.00431192
UBC	KIF3C	0.00430514
C16orf74	SMIM28	0.00429928
DLG2	HOXD10	0.00428996
CITED2	EDIL3	0.0042872
UBC	ENSG00000258702	0.00427876
LINC01410	ENSG00000237977	0.00427095
BBS5	MAPK15	0.00426955
PRDM4	GRIN3A	0.00425733
MAPK15	ENSG00000236017	0.00423157
ENSG00000271941	HOXD10	0.00422826
RRAD	NXPH3	0.00422209
AP3S2	GRIN3A	0.00421821
FNDC9	ENSG00000255050	0.00419487
FAM204A	UBC	0.00418401
VSIG10	CYP17A1	0.00418053
DPY19L2P4	LMNB1-DT	0.00418
SINHCAF	ENSG00000237857	0.00417979
SEPTIN1	HOXD10	0.00417796
MOCOS	CYP17A1	0.00417262
TPD52L1	CYP17A1	0.00417262
IFIT3	CYP17A1	0.00417262
ACADS	CYP17A1	0.00417262
MAPK13	CYP17A1	0.00417262
TENT5B	CYP17A1	0.00417262
PRKG1	CYP17A1	0.00417262
ENSG00000272086	CYP17A1	0.00417262
HS3ST5	ENSG00000248663	0.0041666
POU6F2	ENSG00000279206	0.00416229
ENSG00000272432	EVX2	0.00415449
HOXD10	GLRA2	0.00415212
STRA6	CSDC2	0.00414747
ENSG00000236698	MYH14	0.00414415
TEX15	NXPH3	0.00412471
TNNC2	NXPH3	0.00412361
SMIM28	SPIC	0.00411792
SIK1B	ENSG00000277809	0.00411671
ENSG00000211644	EVX2	0.00411602
MAPK15	ENSG00000275807	0.004116
ENSG00000226070	HOXD10	0.00410702
ENSG00000267048	RTL1	0.00410485
CDK20	ENSG00000225527	0.00410347
SIK1B	FOSB	0.00409817
ENSG00000274220	POU6F2	0.0040962
ENSG00000260114	MAPK15	0.004064
EVX2	COL4A6	0.00405234
HIST1H1E	ENSG00000273014	0.00403087
ENSG00000276691	RTL1	0.00402425
EVX2	ENSG00000239855	0.00402337
PLD5	HOXD10	0.00402046
NDUFA5	HIST1H1E	0.00401943
PRKAR1B	HIST1H1E	0.00401943
KCNAB3	NXPH3	0.00401524
ENSG00000274383	ENSG00000279923	0.00401013
TCF7L2	SMIM28	0.0040057
PMP2	MYH14	0.0039997
NUMBL	STRA6	0.00399936
PPP1R2	UBC	0.0039877
UBE2J2	EVX2	0.00398723
OGG1	LOC101927418	0.00398632
CYP17A1	ZNF503-AS2	0.0039708
MYL3	SDCBP2	0.00396123
STRA6	LYPD6B	0.00395969
PRLHR	HOXD10	0.00395874
ENSG00000237550	FNDC9	0.0039524
MAPK15	ENSG00000272717	0.00394689
ENSG00000243466	EVX2	0.00394586
ENSG00000280727	AACSP1	0.00393792
TUG1	ENSG00000274383	0.00393224
BOLA1	LRRTM3	0.00392138
CYP17A1	TMSB4Y	0.0039188
ENSG00000274383	LINC00506	0.00391442
LRRC63	EVX2	0.00390734
METTL2B	MEG9	0.00390556
LOC101927418	ENSG00000278922	0.00390258
ENSG00000260517	SMIM28	0.00390093
ENSG00000272008	DPY19L2P4	0.00389627
DNAI1	ENSG00000176716	0.00389019
FNDC9	GFRA2	0.00388948
MAPK15	RDH13	0.00388664
ENSG00000271347	UBC	0.00388577
SDC2	AMIGO2	0.00388513
SMIM28	ENSG00000239855	0.00387738
DPY19L2P4	ENSG00000275468	0.00386805
KCNAB2	PRSS12	0.00386801
LRRTM3	HMX2	0.00386624
BCL11A	ENSG00000237857	0.00386402
STRA6	ENSG00000272511	0.00386285
MAPK15	TNNT1	0.00385643
ENSG00000224934	ENSG00000225527	0.00385614
ENSG00000269102	LGR5	0.00385381
HLTF	ENSG00000225527	0.00384966
ENSG00000274383	ENSG00000226007	0.00384927
LZIC	GRIN3A	0.00384661
UBL4A	LRRTM3	0.00384097
IL21R	PRSS12	0.00383171
LOC101927418	ENSG00000166492	0.00382383
RTL1	MYO15B	0.00382382
ENSG00000261888	ENSG00000274370	0.00382247
SGK2	RTL1	0.00382214
SLC25A22	GRIN3A	0.00380791
SKP1	UBC	0.00380712
IL18	PRSS12	0.00380203
HS3ST5	PEX11B	0.00379934
SLC16A2	NBAS	0.00379315
EPHA1	LGR5	0.00378972
ENSG00000262477	NBAS	0.00378889
ENSG00000159247	STRA6	0.00378588
FGFRL1	EDIL3	0.00378473
PLD5	PRSS12	0.0037823
ENSG00000280727	ENSG00000268584	0.00378034
IRF6	PRSS12	0.00377988
FXR2	UBC	0.00376644
TIFAB	PRSS12	0.00376153
FAM177A1	MEG9	0.00375729
HS3ST5	PWP1	0.00375056
HOXD10	HOXD9	0.00374112
UBC	IGFL4	0.00373316
ENSG00000260461	SMIM28	0.00372696
PCDHA9	ENSG00000176716	0.0037236
PCGF6	LOC101927418	0.00372313
MT1G	SMIM28	0.00372249
GS1-24F4.2	CMYA5	0.00371996
ENSG00000253347	POLG2	0.00371975
CCT6P3	ENSG00000253347	0.00371227
ENSG00000237857	SBK2	0.00370646
ZNF418	MEG9	0.0037062
TRPC4	EDIL3	0.00369852
LRRTM3	SMIM19	0.0036968
PVR	MAPK15	0.00369474
UBC	CHMP5	0.00369193
GRIN3A	ACLY	0.00369059
UBC	ENSG00000279306	0.00368392
NXPH3	TEX15	0.00366732
PTRHD1	ENSG00000237857	0.00366696
OGDH	AMIGO2	0.00366289
ZNF594	LINC01410	0.00366091
MAGEE1	FNDC9	0.00366031
ZNF99	RTL1	0.00365978
STRA6	ENSG00000232406	0.00365956
DYM	ENSG00000237857	0.0036558
SELENON	AMIGO2	0.00365292
ENSG00000237857	ERICH2	0.00365256
SMIM28	PTPRR	0.00365122
NXPH3	ENSG00000250471	0.00365055
HIST1H1E	CCDC59	0.00364583
NGFR	MYL3	0.00364205
STBD1	CYP17A1	0.00363005
GSTA4	RTL1	0.003627
ENSG00000211973	EVX2	0.00362234
RNF150	LGR5	0.00361555
ENSG00000257261	EVX2	0.00360729
ENSG00000197099	ENSG00000230563	0.00360618
SMIM28	TDRG1	0.00359724
SLC25A34	NBAS	0.00359355
HS3ST5	TAGLN3	0.00359339
LGR5	ADM5	0.00359338
ENSG00000266907	EDIL3	0.00358436
HOXD10	TSPEAR	0.00358398
LGR5	BIRC7	0.00358321
AMIGO2	ENSG00000280099	0.00357916
ZNF75A	LINC01410	0.00357913
UBC	GHITM	0.00357814
C16orf71	POU6F2	0.00357498
GRIN3A	UTS2B	0.0035659
BRI3	MYL3	0.00356588
HIST1H1E	CNKSR2	0.0035641
EVX2	ENSG00000233435	0.00356302
HIST1H1E	ENSG00000238171	0.00356187
IGFL4	FNDC9	0.00356089
MAPK15	GPR45	0.0035542
GRIN3A	RUSC1	0.00354923
NFYB	HIST1H1E	0.00354585
ENSG00000254533	LINC01410	0.00353449
PTPRD	ENSG00000274383	0.0035314
STRA6	ENSG00000275197	0.00352165
CAMKK2	RTL1	0.00352141
RTL1	LOC101929552	0.00351631
FAM72C	NXPH3	0.0035159
ENSG00000233821	POU6F2	0.00351315
ENSG00000257534	POU6F2	0.00351037
LINC01410	ADGRB3	0.00350435
ENSG00000271754	HIST1H1E	0.00350098
ENSG00000211896	EVX2	0.00349878
NBAS	SOX2	0.00349642
MAPK15	DGKQ	0.00349138
IGDCC3	RTL1	0.00348937
MYH14	ENSG00000187695	0.00348902
HS3ST5	DDX23	0.00348633
ENSG00000268751	MAPK15	0.00348505
EVX2	ENSG00000266918	0.00348433
FAM87A	HOXD10	0.00348407
NLRP6	LGR5	0.00348339
NDUFS3	HIST1H1E	0.00348172
LINC01857	SMIM28	0.00348095
PTPRA	UBC	0.00347639
SUPT6H	GRIN3A	0.00347398
PLA2G2D	EVX2	0.00346993
NBAS	GOLGA2P7	0.00346938
LINC01410	ENSG00000280286	0.00346824
SLC12A4	CYP17A1	0.00346157
EVX2	ETV1	0.00346003
EVX2	ENSG00000273151	0.00345575
LGR5	UFSP1	0.00345509
PRR5	NHLH2	0.00345353
POU6F2	CACNA2D3	0.00344824
UBC	PNMA8A	0.00344681
CHRM1	NBAS	0.00343605
SIK1B	MAFF	0.00343322
EVX2	SMO	0.00342721
DNAJA1	NBAS	0.00342695
ENDOV	NBAS	0.00342695
ENSG00000260300	NBAS	0.00342695
VASN	ENSG00000261888	0.00342632
MASP2	ENSG00000176716	0.00342467
ENSG00000258982	LRRTM3	0.0034245
MYO1D	MEG9	0.00341805
ENSG00000233830	ENSG00000280727	0.00341727
ENSG00000272173	FNDC9	0.00340682
KDM4C	SIK1B	0.00340183
ENSG00000199476	LGR5	0.00339806
ENSG00000269867	KRT9	0.00339203
PRSS12	GLRA1	0.00338957
HGS	GRIN3A	0.00338717
EPHX3	SIK1B	0.00338693
RAB22A	AMIGO2	0.0033843
AMIGO2	KIF2C	0.00338412
UBC	IER3-AS1	0.00338133
UBC	ATP6V1G2	0.00337964
GRIN3A	BRINP3	0.00337611
CMYA5	SPPL2A	0.00337273
ENSG00000274383	ZNF585A	0.00337239
ENSG00000253347	SEPSECS	0.00337175
POU6F2	CACNA2D3-AS1	0.00337148
MYL6	MYL3	0.00336963
ENSG00000176716	KCNIP4	0.00336898
ENSG00000237857	ALDH1A2	0.00336855
ENSG00000280832	EDIL3	0.00336487
C7orf31	RTL1	0.00336349
MIR3142HG	PRSS12	0.00335287
LRRTM3	NPY5R	0.00335158
CD40	SMIM28	0.00335138
CRYL1	RTL1	0.00334836
HS3ST5	TSPYL5	0.0033448
ENSG00000253347	LCN12	0.00334478
SYT3	NBAS	0.00334253
ANKRD24	POU6F2	0.0033411
LLGL2	HOXD10	0.00334058
TNIK	NHLH2	0.00333641
LGR5	PSMB3	0.00333629
HS3ST5	NVL	0.00333554
ENSG00000272888	HIST1H1E	0.0033338
NAALADL1	SMIM28	0.00333285
RGS19	SMIM28	0.00333285
NXPH3	ENSG00000227598	0.00333081
ENSG00000233695	MEG9	0.00332387
NEU1	SIK1B	0.00332335
ENSG00000253347	NSUN3	0.00332259
SMIM28	GLRA2	0.0033212
UBC	GJC3	0.00331754
ENSG00000266050	DPY19L2P4	0.00331726
ENSG00000254941	SMIM28	0.00331173
MAPK15	ACSF3	0.00330977
CRABP1	MYH14	0.00330769
ENSG00000237857	ENSG00000232389	0.00330267
DPY19L2P4	ZNF493	0.00329409
ENSG00000237857	RASL11B	0.00327887
PRDM5	MAPK15	0.00327685
SOX4	DPY19L2P4	0.00327622
CYP17A1	ENTPD3-AS1	0.00327445
ENSG00000272267	LRRTM3	0.00326519
RAET1E-AS1	ENSG00000280727	0.00326276
MAPK15	ENSG00000268751	0.00326008
ENSG00000253347	KMT2A	0.00325975
ENSG00000272927	LINC01410	0.0032593
KIAA2012	ENSG00000176716	0.00325796
NHLH2	BAALC-AS2	0.00325778
PRSS12	ARID1A	0.00324997
ENSG00000250471	NXPH3	0.00324884
UBE3B	GRIN3A	0.00324797
EDIL3	GLIDR	0.00324333
GRIN3A	UBE3B	0.00324274
NXPH3	TCF3	0.00324128
ENSG00000267466	MAPK15	0.00323866
ZNF121	ENSG00000269867	0.0032384
KREMEN2	MAPK15	0.00323215
GRIN3A	EIF1	0.00323177
UBC	RTBDN	0.00323115
HSPB11	POU6F2	0.00322857
GRIN3A	ENSG00000259372	0.00322782
EVX2	ENSG00000277010	0.00322659
UBC	LRRFIP2	0.00322358
ITGAL	EVX2	0.00322084
EVX2	ENSG00000228389	0.00321661
AMIGO2	SLC24A3	0.00321617
ENSG00000274383	SHC4	0.00321007
STRA6	ENSG00000259264	0.00320699
DPY19L2P4	INPP5F	0.00320597
FBXL13	POU6F2	0.00320547
TPI1	HIST1H1E	0.00320489
BOLA3	LGR5	0.00320256
CYP17A1	MEI4	0.0032003
ENSG00000176716	ENSG00000230026	0.00319682
POLR1B	ENSG00000237857	0.00319668
ENSG00000233818	ENSG00000274370	0.00319654
NHLH2	ENPP5	0.00319484
STRA6	PHYHIP	0.0031894
ENSG00000274911	ENSG00000274383	0.00318735
NDN	ENSG00000274370	0.00318417
ENSG00000248152	HOXD10	0.00318402
ENSG00000237857	HSPD1	0.00318385
ENSG00000270012	LINC01410	0.00318138
CMYA5	GPR62	0.00318048
MEG9	ENSG00000254561	0.00317593
CYP17A1	FAM228A	0.00317369
FNDC9	ARAP3	0.00317304
GLDC	LGR5	0.00317261
FAIM2	FNDC9	0.00317232
MIP	FNDC9	0.00317083
SYNPO2	LGR5	0.00316767
AMIGO2	ENSG00000268903	0.00316763
ENSG00000269867	ENSG00000225282	0.00316376
UBC	GRB2	0.00316366
NBAS	ENSG00000253047	0.00315477
ARL4D	PRSS12	0.00315397
ENSG00000259793	LINC01410	0.00315274
ENSG00000280727	ENSG00000259498	0.0031501
TSC22D3	ENSG00000274370	0.00314852
ENSG00000254528	ENSG00000225527	0.00314596
LINC02044	FNDC9	0.00314486
ENSG00000232216	PRSS12	0.00314209
DPY19L2P4	ENSG00000231240	0.00313958
ADAM33	STRA6	0.0031386
MAPK15	ENSG00000272812	0.00313859
MYL3	ECHDC3	0.00313716
SDHA	HS3ST5	0.00313666
ENSG00000253347	ENSG00000261193	0.00313555
CMYA5	LSMEM2	0.0031276
UBC	ENSG00000225053	0.00312736
MAPK15	LOC101928058	0.00312543
ENSG00000249599	STRA6	0.00312445
ITM2C	STRA6	0.00312241
LOC642484	LINC01410	0.00312133
MYL3	PRSS36	0.00312017
ENSG00000267547	SMIM28	0.00311552
PEX6	ENSG00000197099	0.0031121
NBAS	KNDC1	0.0031107
EXOC6	RTL1	0.00310925
S100A6	MYH14	0.00310776
HS3ST5	CSMD1	0.00310755
COPRS	HS3ST5	0.00310512
RTL1	CRYL1	0.00310478
CRYAB	AGT	0.00310336
ENSG00000275409	LGR5	0.00310241
ENSG00000260646	ENSG00000197099	0.0031016
DDX18	ENSG00000197099	0.00310111
TIMMDC1	ENSG00000197099	0.00310111
GKAP1	ENSG00000197099	0.00310111
PRPF18	ENSG00000197099	0.00310111
ERICH6B	ENSG00000197099	0.00310111
ADRB2	ENSG00000197099	0.00310111
MRPL53	ENSG00000197099	0.00310111
MAGEH1	NBAS	0.00309972
ENSG00000229431	CMYA5	0.00309116
ELFN1	EVX2	0.0030849
UBC	ATP6V1G1	0.0030835
CYP17A1	UTY	0.00307782
ZNF536	EVX2	0.00307632
EVX2	ENSG00000280061	0.00307257
MYL3	FLNC	0.00306929
ENSG00000237857	KIAA1958	0.00306786
ENSG00000274370	QPRT	0.00306515
CRYAB	RERGL	0.00305979
GTF3C5	NBAS	0.00305917
CRYAB	TEPP	0.00305584
LGR5	LINC00565	0.00305465
PCDHGB5	SIK1B	0.00305133
INAFM2	HIST1H1E	0.00304917
ENSG00000211965	EVX2	0.00304751
FNDC9	CRAT	0.00304595
FAM86DP	ENSG00000269867	0.00304559
SUB1	HIST1H1E	0.00304476
ENSG00000225527	ENSG00000269815	0.00304462
CYP17A1	ZFY	0.00304127
ENSG00000260461	LOC101927418	0.00304049
HIST1H1E	ENSG00000262362	0.00303991
CMYA5	COL7A1	0.00303847
DPY19L2P4	ENSG00000274751	0.00303402
SPATA4	RTL1	0.00303303
ENSG00000274383	ZNF140	0.0030288
GLUL	SIK1B	0.00302791
SLC43A2	LGR5	0.00302496
LOC101927418	ENSG00000236031	0.00302309
CMYA5	CPOX	0.00302252
ENSG00000223969	STRA6	0.00302012
ENSG00000277767	DPY19L2P4	0.00301755
PRSS12	ENSG00000239855	0.00301708
ENSG00000176716	ENSG00000256001	0.00301566
STRA6	ENSG00000261353	0.00301384
POU6F2	TOB1-AS1	0.00300829
ZNF536	HOXD10	0.00300718
LINC01266	HOXD10	0.00300718
RDH16	RTL1	0.00300514
ENSG00000261167	HS3ST5	0.00300238
GMPS	ENSG00000237857	0.00300222
MEG9	ENSG00000254031	0.00299833
ENSG00000261888	SNRNP70	0.00298798
PIGZ	ENSG00000225527	0.00298716
KDELR2	MYL3	0.0029859
VASN	ENSG00000274370	0.00298172
CSRNP2	GRIN3A	0.00297955
YWHAZ	GRIN3A	0.00297955
ENSG00000253347	ENSG00000240877	0.00297753
LUCAT1	AMIGO2	0.00297501
LOC101928404	EVX2	0.00297265
ENSG00000229588	HOXD10	0.00297174
LOC101927418	TSSC2	0.00297106
EMC10	MEG9	0.00297102
RTL1	NRTN	0.00296742
ENSG00000229376	ENSG00000176716	0.00296557
BNIPL	ENSG00000197099	0.00296274
MYL3	HEXIM1	0.00296208
ENSG00000269867	CHRM1	0.00296148
GRIN3A	FBXO15	0.00296137
SLC2A3	SIK1B	0.00296098
RAB35	MEG9	0.00296002
ENSG00000234062	POU6F2	0.00295805
DOCK3	MEG9	0.00295661
ENSG00000274383	RIMBP3B	0.00295653
CADPS	FNDC9	0.00295245
MIR137HG	POU6F2	0.00295107
SIK1B	IL6	0.00295106
KCTD10	GRIN3A	0.00295094
ZBTB22	LRRTM3	0.00295092
UBC	LRRC23	0.00294971
KCNH5	MAPK15	0.00294944
HIST1H1E	PMVK	0.00294867
CCN1	SIK1B	0.00294617
DLX1	EDIL3	0.00294091
ENSG00000232216	EVX2	0.00294024
MYH14	NAPSA	0.00293707
ENSG00000279923	ENSG00000274383	0.0029367
HS3ST5	LOC339260	0.00293206
VAMP2	UBC	0.00293025
RPL10	ENSG00000237857	0.00292873
ENSG00000261888	ABO	0.00292817
DPY19L2P4	ENSG00000239626	0.00292759
CPNE5	EVX2	0.0029243
CMYA5	SCAF11	0.00292078
DCDC2B	RTL1	0.00291987
OR7E47P	PRSS12	0.00291764
GLI4	GRIN3A	0.00291708
ENSG00000237082	NXPH3	0.00291636
EIF5AL1	FNDC9	0.00291473
TARID	AMIGO2	0.00291322
ZBTB34	ENSG00000197099	0.00291288
ENSG00000123965	UBC	0.00291213
TSR2	UBC	0.00291213
ENSG00000237857	ENSG00000259020	0.00290912
ENSG00000261888	RMDN3	0.00290792
NOP53	ENSG00000237857	0.00290771
CMYA5	CCDC142	0.00290769
BCAS1	ENSG00000280727	0.00290709
UBC	ENSG00000235944	0.00290473
POU6F2	GSDMB	0.00290458
EDIL3	GAB1	0.00290305
EMX2OS	POU6F2	0.00290166
GCNA	STRA6	0.00289903
ENSG00000233363	ENSG00000176716	0.00289798
ENSG00000226491	HS3ST5	0.00289657
LINC01410	ENSG00000259793	0.00289606
RNF167	NHLH2	0.00289549
MEG9	LINC02080	0.00289411
IGSF22	UBC	0.00289357
METTL16	ENSG00000237857	0.00288973
SQSTM1	NXPH3	0.00288792
PRSS12	NUP210L	0.00288414
EVX2	SIGLEC8	0.00288369
DNAJB2	UBC	0.00288281
ENSG00000267745	SMIM28	0.00288231
LOC101927040	ENSG00000176716	0.00288006
F7	ENSG00000225527	0.00287801
NXPH3	ERN1	0.0028776
BHLHE22	SMIM28	0.002877
SMIM28	STK26	0.00287606
BBS2	EDIL3	0.00287538
SIRT2	LRRTM3	0.00287468
SIK1B	CXCL8	0.00287361
TLL2	SMIM28	0.00287222
ENSG00000268379	PRSS12	0.00287055
POU6F2	ENSG00000231595	0.00286991
HOXD10	ABCD2	0.00286882
HCG25	ENSG00000253347	0.00286731
ENSG00000186481	FNDC9	0.00286626
ENSG00000272750	GRIN3A	0.00286616
BCL2	LINC01410	0.00286492
DIRAS2	LGR5	0.00286062
ENSG00000261888	ENSG00000223414	0.00286037
ENSG00000271895	EVX2	0.0028586
ITFG2	UBC	0.00285645
TM2D3	UBC	0.00285645
ENSG00000225527	ENSG00000205822	0.00285466
UBC	VPS9D1-AS1	0.00285143
ENSG00000253347	TRPM7	0.00285018
TBC1D12	ENSG00000253347	0.00284949
ENSG00000254561	MEG9	0.00284929
ENSG00000260585	PRSS12	0.00284783
DSCAML1	EVX2	0.00284725
CCT6B	UBC	0.00284718
MYL3	ERN1	0.00284636
SMAD3	ENSG00000261888	0.00284557
LOC100128325	PRSS12	0.00284412
SUGCT	CYP17A1	0.00284365
LINC01410	ENSG00000278434	0.0028412
COL27A1	CYP17A1	0.00284101
ALS2CL	MYH14	0.00284047
LHFPL6	AMIGO2	0.00283851
LINC01410	CNNM1	0.00283456
ENSG00000272702	MAPK15	0.00283427
CYP17A1	AGRP	0.00283282
ENSG00000274370	PHACTR2	0.00283251
PRSS12	ST6GALNAC5	0.00282935
MYL3	CA10	0.00282933
JOSD2	SIK1B	0.0028292
SERPINA12	PRSS12	0.00282701
GRIK2	GRIN3A	0.00282647
NPHP4	ENSG00000176716	0.00282497
ENSG00000261888	GLIS2-AS1	0.00282442
MVD	ENSG00000274370	0.0028238
ENSG00000261888	C2orf92	0.00282174
MMP12	SMIM28	0.00282108
PTMS	HS3ST5	0.00282054
NXPH3	LINC02361	0.00281943
WDR97	POU6F2	0.00281674
GRM7	MAPK15	0.00281631
ENSG00000266369	UBC	0.00281546
CMYA5	LOC401127	0.00281478
NBPF25P	LRRTM3	0.00281477
DIXDC1	ENSG00000253347	0.00281449
FBLN5	CYP17A1	0.00281424
LINC01410	ENSG00000272356	0.00281339
HS3ST5	RBM8A	0.00281311
RTL1	MAOB	0.00281304
DPY19L2P4	LCT	0.00281281
CMYA5	SEC31B	0.00281264
LINC01410	ENSG00000274925	0.00281224
CDON	ENSG00000225527	0.00281056
SLC15A4	GRIN3A	0.0028102
TES	SMIM28	0.00280955
EMID1	CYP17A1	0.00280953
ENSG00000259442	HS3ST5	0.00280838
XIRP1	SIK1B	0.00280694
HS3ST5	PPM1E	0.00280684
GRIN3A	RNF151	0.00280558
ENSG00000261578	EVX2	0.00280543
SMIM28	ENSG00000250526	0.002802
EVX2	PTPRS	0.00280048
UBD	PRSS12	0.00279959
MYL3	LOC100419170	0.00279823
CTLA4	LOC101927418	0.00279803
ENSG00000224680	PRSS12	0.00279763
SNRPN	HS3ST5	0.00279509
ENSG00000279652	HS3ST5	0.00279509
ATP6V1G1	STRA6	0.00279434
IDNK	STRA6	0.00279434
HOXD10	LCA10	0.00279233
ANKRD13B	CMYA5	0.00278998
ENSG00000280936	CMYA5	0.00278997
C11orf95	CMYA5	0.00278997
ENSG00000218227	CMYA5	0.00278997
ENSG00000250066	CMYA5	0.00278997
LOC729652	CMYA5	0.00278997
BUD13	LOC101927418	0.00278926
ENSG00000280143	CYP17A1	0.00278824
DDIT4L	CYP17A1	0.00278821
CCL16	ENSG00000261888	0.00278812
PRTFDC1	NHLH2	0.00278802
PRSS12	PLPPR5	0.00278526
HS3ST5	ANO4	0.00278472
TDRD10	CYP17A1	0.00278434
UBC	GABARAPL2	0.00278427
AOX1	CYP17A1	0.00278396
MMRN2	CYP17A1	0.00278312
MX1	CYP17A1	0.0027825
MN1	CYP17A1	0.00278204
THRB	CYP17A1	0.0027819
MVP	CYP17A1	0.00278175
VCAN	CYP17A1	0.00278175
CCN5	CYP17A1	0.00278175
SLC9A3R2	CYP17A1	0.00278175
PVR	CYP17A1	0.00278175
ACOX3	CYP17A1	0.00278175
ASAP3	CYP17A1	0.00278175
MPG	CYP17A1	0.00278175
ACTA2	CYP17A1	0.00278175
ECE1	CYP17A1	0.00278175
NRK	CYP17A1	0.00278175
TST	CYP17A1	0.00278175
RERG	CYP17A1	0.00278175
LMO2	CYP17A1	0.00278175
KRT7	CYP17A1	0.00278175
MIA2	CYP17A1	0.00278175
CDA	CYP17A1	0.00278175
PSKH1	CYP17A1	0.00278175
LSS	CYP17A1	0.00278175
TEX264	CYP17A1	0.00278175
PPIC	CYP17A1	0.00278175
IRS1	CYP17A1	0.00278175
PPP1R3B	CYP17A1	0.00278175
FKBP9P1	CYP17A1	0.00278175
SAMD9L	CYP17A1	0.00278175
GPR157	CYP17A1	0.00278175
C6orf132	CYP17A1	0.00278175
SERPINA5	CYP17A1	0.00278175
FBXL22	CYP17A1	0.00278175
LOC105371730	CYP17A1	0.00278175
ENSG00000230707	CYP17A1	0.00278175
ENSG00000232648	CYP17A1	0.00278175
ENSG00000243679	CYP17A1	0.00278175
NPIPB5	CYP17A1	0.00278175
LOC728975	CYP17A1	0.00278175
BLOC1S5-TXNDC5	CYP17A1	0.00278175
ENSG00000274021	CYP17A1	0.00278175
ENSG00000280383	LGR5	0.00278119
ENSG00000269119	ENSG00000237857	0.00278031
EVX2	SSH2	0.00277905
PHACTR2	ENSG00000274370	0.00277903
EVX2	RFLNA	0.00277612
ENPP5	NHLH2	0.00277558
TWNK	ENSG00000237857	0.00277023
CX3CR1	CYP17A1	0.00276922
HS3ST5	ASNS	0.00276915
DRAXIN	FNDC9	0.00276751
HS3ST5	IBSP	0.00276708
POU6F2	TMEM107	0.00276631
IRF4	PRSS12	0.00276604
PRSS12	UBD	0.00276553
MAPK15	ENSG00000273747	0.00276521
RTL1	ADORA2A	0.00276415
ENSG00000244398	CMYA5	0.0027611
ENSG00000232912	ENSG00000280727	0.00275262
XYLT2	MYL3	0.00275139
NXPH3	ENSG00000200253	0.00275122
ENSA	HIST1H1E	0.00275024
HRCT1	NXPH3	0.00274987
ENSG00000261888	LINC00565	0.00274985
ENSG00000269867	ENSG00000226087	0.0027474
ENSG00000243199	ENSG00000237857	0.00274724
EVX2	TMEM100	0.0027471
HIST1H1E	GCOM1	0.00274449
LIG3	ENSG00000269867	0.00274308
RTL1	ENSG00000255883	0.00274174
ZBTB17	GRIN3A	0.00274169
RBKS	NXPH3	0.00274162
VASP	SMIM28	0.00274074
FAM214A	ENSG00000253347	0.00274074
SMIM28	RNF150	0.00274005
SDHD	SMIM28	0.00273952
NXPH3	ADGRA3	0.00273782
STRA6	ECHDC3	0.00273708
ENSG00000269867	TBC1D29P	0.00273668
TAGLN3	HIST1H1E	0.00273601
NXPH3	ENSG00000244459	0.00273455
LRRTM3	ZBTB22	0.00273108
APTR	HIST1H1E	0.00272923
CMYA5	ENSG00000230067	0.00272803
ENSG00000274370	RTN4RL1	0.00272679
DHTKD1	ENSG00000197099	0.00272649
ENSG00000176716	ENSG00000239377	0.0027256
SUPT3H	ENSG00000274383	0.00272519
ENSG00000253347	ENSG00000278876	0.00272314
CLUHP3	ENSG00000253347	0.002722
EDIL3	BTC	0.00272187
GRN	MYL3	0.00272129
TMEM175	ENSG00000280727	0.00272028
ENSG00000269867	RPS4Y1	0.00272007
ENSG00000253347	ZNF354B	0.00272005
DPY19L2P4	ENSG00000267702	0.00271781
FAM71F1	FNDC9	0.00271693
NXPH3	MFSD10	0.00271663
PIPOX	FNDC9	0.00271357
PNPLA7	ENSG00000280727	0.00271275
ENSG00000274751	ENSG00000280727	0.00271275
SMIM30	SIK1B	0.00271244
IKZF5	UBC	0.00271224
ENSG00000274383	ZFYVE21	0.00270954
MEG9	KCNK3	0.00270811
ENSG00000274383	SUPT3H	0.00270713
FAM163B	MEG9	0.00270663
ENSG00000234215	LINC01410	0.00270663
ENSG00000233818	ENSG00000261888	0.0027061
MEG9	LINC02347	0.00270609
POU6F2	ENSG00000233821	0.00270592
NCKAP5L	AMIGO2	0.00270574
FNDC9	ACTA2-AS1	0.00270506
TCEAL1	LRRTM3	0.00270499
ENSG00000280727	ENSG00000275966	0.00270388
GRIN3A	ENSG00000278626	0.00270007
NUDCD3	GRIN3A	0.00269806
MAPK15	BBS5	0.00269692
ENSG00000228205	ENSG00000237857	0.00269584
ENSG00000261305	GRIN3A	0.00269513
FCGRT	MYH14	0.00269406
FNDC9	TRMT61B	0.00269305
SMIM28	ENSG00000279641	0.00269096
PSD3	LOC101927418	0.00269086
ENSG00000275400	UBC	0.00269064
TTC1	MEG9	0.00268865
ENSG00000274383	PRKX	0.00268841
HS3ST5	COIL	0.0026879
EVX2	DFFA	0.00268714
CRYAB	ENSG00000254477	0.00268683
NBAS	NUTM2G	0.00268649
ENSG00000268079	POU6F2	0.00268631
LOC101927418	SLC25A23	0.00268482
ENSG00000260588	MEG9	0.00268408
KIAA0930	STRA6	0.00267955
MAPK15	ENSG00000271009	0.00267948
MYL3	P4HB	0.00267771
EVX2	IRF6	0.00267688
NBAS	NUP62CL	0.00267638
SPIB	SMIM28	0.00267561
AMIGO2	SLC47A2	0.00267507
HOXD10	ENSG00000204092	0.00267435
IRAK1	ENSG00000197099	0.00267349
RFX3	ENSG00000253347	0.00267221
MAPK15	TBC1D16	0.00267215
CCDC25	ENSG00000197099	0.00267074
ENSG00000267114	LINC01410	0.00266869
NHLH2	PSTPIP1	0.00266793
ENSG00000261098	DPY19L2P4	0.00266671
HS3ST5	PPFIA2	0.0026649
MALSU1	HIST1H1E	0.00266474
CX3CR1	PRSS12	0.00266446
EVX2	DDC	0.0026638
STRA6	ENSG00000273174	0.00266173
MAFG	GRIN3A	0.00266165
CCDC89	DPY19L2P4	0.0026614
SNX20	PRSS12	0.00266103
ENSG00000229587	LOC101927418	0.00266038
ENSG00000230825	LOC101927418	0.00266038
UBC	IGSF22	0.00265971
GCSAML	GRIN3A	0.00265891
ZNF202	NXPH3	0.00265881
MAP1LC3A	UBC	0.00265692
ENSG00000276223	ENSG00000237857	0.00265421
ENSG00000241278	POU6F2	0.00265356
MRPL2	HIST1H1E	0.00264998
ENSG00000254352	EVX2	0.00264928
MYL3	ENSG00000273328	0.00264793
RNF185	LRRTM3	0.00264766
CXCL8	SIK1B	0.00264722
ENSG00000271857	LOC101927418	0.00264588
CMYA5	ENSG00000235349	0.00264571
LGR5	AANAT	0.00264356
PRSS12	OLFM4	0.00264249
MYO9A	ENSG00000225527	0.00263999
ADAMTS3	HOXD10	0.00263816
MYL3	TMED2	0.00263406
ENSG00000280727	ENSG00000167945	0.0026321
HIST1H1E	PPP1CC	0.00263187
SDCBP	AMIGO2	0.0026311
UBC	IDNK	0.00262898
S100A8	LGR5	0.00262898
NHLH2	LINC01266	0.00262694
CMYA5	PAPSS2	0.00262538
CRYM	UBC	0.00262445
HSPA1A	MEG9	0.00262297
SMIM28	ENSG00000279522	0.00262258
ENSG00000253347	SMC5	0.00262002
CALCB	UBC	0.00261875
LGR5	FAM124A	0.00261821
TSSK4	ENSG00000176716	0.00261763
VCAN	ENSG00000274370	0.00261655
ENSG00000243238	EVX2	0.00261487
GLRA2	HOXD10	0.00261432
VDAC2	LOC101927418	0.00261401
CMYA5	ENSG00000272834	0.00261301
GNG8	MAPK15	0.00261095
DUSP7	LRRTM3	0.00261038
ENSG00000225527	SH3YL1	0.00260998
CDX1	SMIM28	0.00260898
TNFRSF17	PRSS12	0.00260854
SLC35E4	UBC	0.00260768
CRYAB	PLCB1	0.00260727
RHBDF2	NHLH2	0.00260723
MYL3	BRI3	0.00260706
BEX4	HIST1H1E	0.00260694
ENSG00000279479	LRRTM3	0.00260669
RTL1	ENSG00000259755	0.00260563
PLAAT3	NXPH3	0.00260483
ENSG00000227782	MAPK15	0.00260182
CMYA5	ENSG00000225580	0.00260156
LOC101927418	ENSG00000230825	0.0026011
ENSG00000237015	ENSG00000269867	0.00260027
VASH2	DPY19L2P4	0.0025974
SNHG3	ENSG00000269867	0.00259484
PRSS12	DCSTAMP	0.0025933
ZDHHC18	GRIN3A	0.00259316
GRIN3A	ATP8B5P	0.0025927
LURAP1	CMYA5	0.00259204
INO80	ENSG00000274383	0.00259144
ENSG00000267662	LINC01410	0.00259043
STRA6	ADGRA1	0.00259019
NOD2	NHLH2	0.00259015
STRA6	SORBS2	0.00258968
ENSG00000274383	ZNF32	0.0025892
NXPH3	SLC9A3R1	0.0025883
ADSL	ENSG00000269867	0.0025876
MYL3	GFRA3	0.00258734
HS3ST5	IL21R-AS1	0.00258569
SERP2	HS3ST5	0.0025834
GRIN3A	MGAT4A	0.00258232
UBC	PGAM1	0.00258188
CMYA5	CCDC7	0.00258185
PRSS12	ENSG00000237988	0.00258177
GGT3P	ENSG00000261888	0.00258124
GALNT17	POU6F2	0.00258066
ADGRD1	MYL3	0.00258018
ENSG00000231760	SMIM28	0.00257945
TRNAU1AP	EVX2	0.00257872
ENSG00000250397	SMIM28	0.00257838
TMC2	EVX2	0.00257838
MYL3	PRICKLE2	0.00257821
PRSS12	BAD	0.00257807
LIPE	LRRTM3	0.0025753
DPY19L2P4	ENSG00000235530	0.00257462
EDIL3	NTF3	0.00257302
UBE2E1	HIST1H1E	0.00257144
ASPHD2	ENSG00000197099	0.0025713
NAA20	HIST1H1E	0.00257009
ENSG00000226624	CMYA5	0.00256935
MEG9	CRYM	0.00256854
ENSG00000240036	ENSG00000274383	0.00256746
ENSG00000176716	LOC613038	0.0025672
MAPK15	ENSG00000237943	0.00256503
ENSG00000277702	SIK1B	0.00256495
CMYA5	FCHO2	0.00256227
PRSS12	ECEL1	0.00256226
UBC	HPX	0.00256113
RAB40B	HIST1H1E	0.00255872
MAPK15	KREMEN2	0.00255714
MYH14	ENSG00000249908	0.00255656
RHOBTB1	EDIL3	0.00255371
HIST1H1E	LAG3	0.00255341
ELFN1	NHLH2	0.00255292
HEBP2	ENSG00000274383	0.00255186
LINC01410	TTN	0.00255142
GRIN3A	SERPINI1	0.00255086
MAPK15	ENSG00000124593	0.00254994
UBC	PMS2P4	0.0025479
UBC	LGI3	0.00254572
MKKS	DPY19L2P4	0.00254563
PDE10A	EVX2	0.00254544
NHLH2	SLC25A1	0.00254511
ENSG00000279447	ENSG00000261888	0.00254464
DPY19L2P4	ENSG00000277767	0.0025445
ENSG00000230026	ENSG00000176716	0.00254353
ENSG00000250644	NXPH3	0.00254346
NBAS	DDX1	0.00254276
SYNGR3	UBC	0.00254257
UBC	ENSG00000253931	0.00254123
ENSG00000274383	ENSG00000241547	0.00253425
ENSG00000244627	ENSG00000176716	0.00253377
ENSG00000263004	UBC	0.00253259
MEG9	SLC25A51	0.00253134
ENSG00000230606	HIST1H1E	0.00253031
RTL1	POLR3K	0.00252987
PLA2G4D	HS3ST5	0.00252957
ENSG00000261888	ENSG00000248409	0.00252866
PRSS12	ENSG00000279637	0.00252816
UBC	ENSG00000258590	0.00252797
NXPH3	ENSG00000213399	0.00252786
ROPN1B	NBAS	0.00252593
SMIM28	ENSG00000259394	0.00252474
GRIN3A	ARF3	0.00252467
AMIGO2	CCNA2	0.0025233
LINC00882	FNDC9	0.00252247
IRF2BP1	MEG9	0.0025218
ENSG00000228709	EDIL3	0.00252143
GRIN3A	KIF1B	0.00251918
UBC	GDI1	0.00251881
MYL3	NAV3	0.00251689
CH17-340M24.3	MYL3	0.00251527
DPY19L2P4	ENSG00000226465	0.00251329
CRIP1	SMIM28	0.00251262
SIK1B	HES4	0.0025125
PRSS12	PLA2G2D	0.0025119
HS3ST5	EVL	0.00251189
CRYAB	ADAMTSL1	0.00251149
